# Supplementary material for: Synergistic Effect between SARS-CoV-2 Wave and COVID-19 Vaccination on the Occurrence of Mild Symptoms in Healthcare Workers
Source: Vaccines (Basel). 2023 Apr 22;11(5):882. doi: 10.3390/vaccines11050882 (PMC10221995; doi:10.3390/vaccines11050882)
Supplement: Supplementary file 1 [file vaccines-11-00882-s001.zip]

Archive with 1 entries (1 files):
- vaccines-2321155-supplementary.pdf
